# Supplementary material for: Assessment of Nutritional Status, Health Parameters, Body Composition, and Their Predictors in Lebanese Taekwondo Athletes: A Cross-Sectional Study
Source: Sports (Basel). 2025 Aug 12;13(8):264. doi: 10.3390/sports13080264 (PMC12390590; doi:10.3390/sports13080264)
Supplement: Supplementary file 1 [file sports-13-00264-s001.zip]

Archive with 1 entries (1 files):
- sports-3765126-supplementary.pdf
